# Supplementary material for: Photodynamic Inactivation of Bovine Coronavirus with the Photosensitizer Toluidine Blue O
Source: Viruses. 2023 Dec 27;16(1):48. doi: 10.3390/v16010048 (PMC10818719; doi:10.3390/v16010048)
Supplement: Supplementary file 1 [file viruses-16-00048-s001.zip]

Archive with 1 entries (1 files):
- viruses-2770969-supplementary.pdf
